# Supplementary material for: Long Non-Coding RNAs and Alzheimer’s Disease: Towards Personalized Diagnosis
Source: Int J Mol Sci. 2024 Jul 11;25(14):7641. doi: 10.3390/ijms25147641 (PMC11277322; doi:10.3390/ijms25147641)
Supplement: Supplementary file 1 [file ijms-25-07641-s001.zip]

Archive with 1 entries (1 files):
- ijms-3050914-supplementary.pdf
